# Supplementary material for: Evaluation of the effects of whitening toothpaste containing nanohydroxyapatite on surface roughness and color change in restorative materials
Source: PeerJ. 2023 Jul 14;11:e15692. doi: 10.7717/peerj.15692 (PMC10351516; doi:10.7717/peerj.15692)
Supplement: Supplemental Information 1 — Ra0: Initial roughness measurements Ra1: Roughness measurements of after brushing toothpastes DPW: Nanohyroxiapatite containing toothpaste (Dentiste Plus White) COW: Hydrogen peroxide containing toothpaste (Colgate Optic White) SWS: Perlite containing toothpaste (Signal White System) [file peerj-11-15692-s001.xlsx]

## Sheet: Sayfa1
Restorative Materials	Whitening Toothpastes	Ra0	Ra1
microhybrid composite	DPW	0.335	0.434
microhybrid composite	DPW	0.379	0.302
microhybrid composite	DPW	0.366	0.415
microhybrid composite	DPW	0.354	0.366
microhybrid composite	DPW	0.361	0.377				Ra0: Initial roughness measurements
microhybrid composite	DPW	0.336	0.355				Ra1: Roughness measurements of after brushing toothpastes
microhybrid composite	DPW	0.341	0.339				DPW: Nanohyroxiapatite containing toothpaste (Dentiste Plus White)
microhybrid composite	DPW	0.309	0.358				COW: Hydrogen peroxide containing toothpaste (Colgate Optic White)
microhybrid composite	DPW	0.336	0.656				SWS: Perlite containing toothpaste (Signal White System)
microhybrid composite	DPW	0.323	0.417
microhybrid composite	COW	0.283	0.311
microhybrid composite	COW	0.295	0.345
microhybrid composite	COW	0.329	0.343
microhybrid composite	COW	0.25	0.615
microhybrid composite	COW	0.3	0.606
microhybrid composite	COW	0.309	0.357
microhybrid composite	COW	0.371	0.377
microhybrid composite	COW	0.294	0.33
microhybrid composite	COW	0.286	0.316
microhybrid composite	COW	0.357	0.443
microhybrid composite	SWS	0.276	0.318
microhybrid composite	SWS	0.329	0.415
microhybrid composite	SWS	0.269	0.478
microhybrid composite	SWS	0.364	0.382
microhybrid composite	SWS	0.284	0.331
microhybrid composite	SWS	0.22	0.41
microhybrid composite	SWS	0.392	0.389
microhybrid composite	SWS	0.292	0.451
microhybrid composite	SWS	0.311	0.39
microhybrid composite	SWS	0.311	0.358
nanohybrid composite	DPW	0.421	0.578
nanohybrid composite	DPW	0.962	0.569
nanohybrid composite	DPW	0.438	0.624
nanohybrid composite	DPW	0.529	1107
nanohybrid composite	DPW	0.444	0.515
nanohybrid composite	DPW	0.536	0.473
nanohybrid composite	DPW	0.562	0.613
nanohybrid composite	DPW	0.41	0.575
nanohybrid composite	DPW	0.678	0.578
nanohybrid composite	DPW	0.548	1221
nanohybrid composite	COW	0.436	0.597
nanohybrid composite	COW	0.505	0.686
nanohybrid composite	COW	0.478	0.514
nanohybrid composite	COW	0.409	0.685
nanohybrid composite	COW	0.456	0.53
nanohybrid composite	COW	0.538	0.96
nanohybrid composite	COW	0.425	0.527
nanohybrid composite	COW	0.45	0.719
nanohybrid composite	COW	0.437	0.754
nanohybrid composite	COW	0.634	0.593
nanohybrid composite	SWS	0.393	0.675
nanohybrid composite	SWS	0.605	0.835
nanohybrid composite	SWS	0.434	0.643
nanohybrid composite	SWS	0.529	0.853
nanohybrid composite	SWS	0.796	0.582
nanohybrid composite	SWS	0.683	0.733
nanohybrid composite	SWS	0.619	0.585
nanohybrid composite	SWS	0.491	0.86
nanohybrid composite	SWS	0.59	0.728
nanohybrid composite	SWS	0.537	1638
supra-nano-filled composite	DPW	0.177	0.209
supra-nano-filled composite	DPW	0.26	0.605
supra-nano-filled composite	DPW	0.229	0.837
supra-nano-filled composite	DPW	0.347	0.247
supra-nano-filled composite	DPW	0.315	0.293
supra-nano-filled composite	DPW	0.219	0.46
supra-nano-filled composite	DPW	0.296	0.132
supra-nano-filled composite	DPW	0.204	0.347
supra-nano-filled composite	DPW	0.315	0.293
supra-nano-filled composite	DPW	0.26	0.605
supra-nano-filled composite	COW	0.196	0.501
supra-nano-filled composite	COW	0.375	0.704
supra-nano-filled composite	COW	0.357	0.353
supra-nano-filled composite	COW	0.485	1197
supra-nano-filled composite	COW	0.265	0.203
supra-nano-filled composite	COW	0.477	0.457
supra-nano-filled composite	COW	0.357	0.353
supra-nano-filled composite	COW	0.265	0.203
supra-nano-filled composite	COW	0.196	0.501
supra-nano-filled composite	COW	0.265	0.203
supra-nano-filled composite	SWS	0.331	0.221
supra-nano-filled composite	SWS	0.231	0.11
supra-nano-filled composite	SWS	0.391	0.601
supra-nano-filled composite	SWS	0.343	0.351
supra-nano-filled composite	SWS	0.162	0.187
supra-nano-filled composite	SWS	0.31	0.26
supra-nano-filled composite	SWS	0.162	0.187
supra-nano-filled composite	SWS	0.331	0.221
supra-nano-filled composite	SWS	0.162	0.187
supra-nano-filled composite	SWS	0.231	0.11
