# Supplementary material for: Evaluation of the effects of whitening toothpaste containing nanohydroxyapatite on surface roughness and color change in restorative materials
Source: PeerJ. 2023 Jul 14;11:e15692. doi: 10.7717/peerj.15692 (PMC10351516; doi:10.7717/peerj.15692)
Supplement: Supplemental Information 2 — T0: Initial colour measurements T1: After coffee coloring measurements T2: Color measurement after brushing 7 days T3: Color measurement after brushing 14 days T4: Color measurement after brushing 30 days DPW: Nanohyroxiapatite containing toothpaste (Dentiste Plus White) COW: Hydrogen peroxide containing toothpaste (Colgate Optic White) SWS: Perlite containing toothpaste (Signal White System) [file peerj-11-15692-s002.xlsx]

## Sheet: Sayfa1
Microhybrid composite-DPW	T0-T1 (ΔE00)	T1-T2 (ΔE1)	T1-T3 (ΔE2)	T1-T4 (ΔE3)	Microhybrid composite-COW	T0-T1 (ΔE00)	T1-T2 (ΔE1)	T1-T3 (ΔE2)	T1-T4 (ΔE3)	Microhybrid composite-SWS	T0-T1 (ΔE00)	T1-T2 (ΔE1)	T1-T3 (ΔE2)	T1-T4 (ΔE3)
	5.9893	1.8199	1.6754	3.2022		5.1427	2.9737	2.4424	3.5125		5.4834	1.7284	3.6259	3.6106
	4.1917	1.0056	1.7813	2.3557		4.7302	1.7239	1.6011	3.9757		6.6261	1.3583	2.591	4.635			T0: Initial colour measurements
	4.7985	1.567	1.7129	4.337		7.3543	4.5827	4.6636	4.0419		7.0771	1.5984	1.8103	2.4331			T1: After coffee coloring measurements
	7.4701	2.1153	3.0579	4.0262		2.3463	0.7152	1.8541	2.8827		6.0767	1.6332	2.5406	2.4198			T2: Color measurement after brushing 7 days
	5.1683	0.7524	1.6128	1.6411		4.5952	2.6081	1.8903	2.8743		5.9271	3.2426	3.287	3.0885			T3: Color measurement after brushing 14 days
	5.7639	2.4205	3.0151	2.7575		4.0527	2.0719	2.6166	2.6648		6.4626	1.5831	3.5532	4.8051			T4: Color measurement after brushing 30 days
	5.6496	2.1479	1.3732	1.9913		4.7307	1.4619	1.7598	2.7052		5.3272	2.7895	3.0743	2.6042			DPW: Nanohyroxiapatite containing toothpaste (Dentiste Plus White)
	4.1398	0.7621	2.1414	2.7446		7.0353	3.6579	3.2008	4.1214		3.2284	2.2642	2.6021	3.6877			COW: Hydrogen peroxide containing toothpaste (Colgate Optic White)
	5.6819	2.3767	2.0078	3.4643		5.8623	2.1687	2.9666	3.067		4.0936	1.2042	2.3835	4.1379			SWS: Perlite containing toothpaste (Signal White System)
	3.7264	1.2755	1.846	2.098		4.554	2.5787	3.6323	2.8227		4.4479	1.2173	1.966	2.8619
Nanohybrid composite-DPW	T0-T1 (ΔE00)	T1-T2 (ΔE1)	T1-T3 (ΔE2)	T1-T4 (ΔE3)	Nanohybrid composite-COW	T0-T1 (ΔE00)	T1-T2 (ΔE1)	T1-T3 (ΔE2)	T1-T4 (ΔE3)	Nanohybrid composite-SWS	T0-T1 (ΔE00)	T1-T2 (ΔE1)	T1-T3 (ΔE2)	T1-T4 (ΔE3)
	4.8222	3.1754	1.6466	2.8884		6.0639	2.1987	5.0817	4.732		4.409	1.8969	2.3748	2.5889
	4.3523	3.7952	2.8921	2.0016		5.3515	3.0314	3.0487	5.6989		5.3065	2.2619	2.0598	5.3027
	2.4332	1.3937	2.1107	2.6038		3.1067	2.3253	2.3441	2.9525		6.7922	2.1046	2.5707	1.8926
	6.711	4.2642	4.5687	2.1761		2.4283	1.0666	2.4131	3.5048		2.4837	2.7781	1.7207	3.4772
	4.3354	1.1861	2.7187	1.6206		3.8819	1.6625	2.3329	2.8813		3.7452	0.6862	3.2006	5.4122
	3.0433	1.2533	2.8574	2.7072		6.2748	2.1312	4.0224	2.6646		4.325	2.2834	2.1495	3.2958
	2.9641	1.0948	3.052	2.4607		4.3814	3.004	2.8673	3.0904		6.0326	5.4317	5.5909	8.5189
	7.6099	2.3568	4.0598	5.3564		7.0006	3.1156	3.0433	3.1282		8.211	5.0109	6.4448	6.4568
	4.1165	1.7141	3.6124	3.7676		3.6083	2.8339	3.2062	3.212		7.5608	3.2492	1.2699	4.9655
	4.0827	2.2545	2.2331	3.1525		4.4294	2.1831	2.6938	3.8177		5.1146	3.0075	2.6492	4.6381
Supra-nano-filled composite-DPW	T0-T1 (ΔE00)	T1-T2 (ΔE1)	T1-T3 (ΔE2)	T1-T4 (ΔE3)	Supra-nano-filled composite-COW	T0-T1 (ΔE00)	T1-T2 (ΔE1)	T1-T3 (ΔE2)	T1-T4 (ΔE3)	Supra-nano-filled composite-SWS	T0-T1 (ΔE00)	T1-T2 (ΔE1)	T1-T3 (ΔE2)	T1-T4 (ΔE3)
	7.3364	3.7701	5.6709	5.4106		4.084	1.7359	2.1548	2.6654		4.0968	1.8452	2.3524	5.2673
	5.7415	1.1898	1.7779	3.2397		3.4327	4.2143	2.5375	4.2315		7.1895	2.3547	4.0296	3.9972
	4.0202	1.9738	4.4014	2.3158		2.974	3.3939	2.9756	2.949		2.9134	5.3614	2.5089	2.5949
	6.9738	1.9391	1.971	2.0307		5.6693	1.6405	4.0327	3.045		6.455	1.3007	2.3271	2.6655
	4.4726	6.2662	1.7036	5.2301		6.4599	4.3223	4.604	4.9373		4.6547	1.0927	2.4437	1.6379
	3.712	5.8348	5.2667	3.1074		3.6172	2.6644	3.6238	5.0577		5.4273	2.2014	1.7239	4.0131
	2.8578	1.0593	1.5257	4.0413		4.2316	1.9188	2.1233	2.7897		3.8232	1.4102	2.2897	3.2686
	7.4081	3.4527	5.7699	5.6039		2.8512	3.6977	2.3731	3.7565		4.2186	1.9389	3.6443	3.9899
	3.9257	2.5198	1.8794	4.1964		2.9657	2.8455	3.8258	3.4543		4.5377	4.8792	2.5079	2.6296
	3.0976	3.7661	2.4224	1.4916		3.3054	1.7294	4.2455	4.7945		7.2751	1.6697	3.5137	3.9211
